# Supplementary material for: A Fast, Efficient, and Tissue-Culture-Independent Genetic Transformation Method for Panax notoginseng and Lilium regale
Source: Plants (Basel). 2024 Sep 6;13(17):2509. doi: 10.3390/plants13172509 (PMC11397655; doi:10.3390/plants13172509)
Supplement: Supplementary file 1 [file plants-13-02509-s001.zip]

Archive with 1 entries (1 files):
- plants-3143405-supplementary.pdf
